# Supplementary material for: Relationships between Sleep Quality, Introspective Accuracy, and Confidence Differ among People with Schizophrenia, Schizoaffective Disorder, and Bipolar Disorder with Psychotic Features
Source: Behav Sci (Basel). 2024 Feb 28;14(3):192. doi: 10.3390/bs14030192 (PMC10968649; doi:10.3390/bs14030192)
Supplement: Supplementary file 1 [file behavsci-14-00192-s001.zip]

Archive with 1 entries (1 files):
- behavsci-2879382-supplementary.pdf
